# Supplementary material for: OAT3 Participates in Drug–Drug Interaction between Bentysrepinine and Entecavir through Interactions with M8—A Metabolite of Bentysrepinine—In Rats and Humans In Vitro
Source: Molecules. 2023 Feb 20;28(4):1995. doi: 10.3390/molecules28041995 (PMC9967645; doi:10.3390/molecules28041995)
Supplement: Supplementary file 1 [file molecules-28-01995-s001.zip]

Archive with 1 entries (1 files):
- molecules-2005445-supplementary.pdf
